# Supplementary material for: First Survey about Current Practices of Environmental Monitoring Programs within French Agri-Food Industries
Source: Biology (Basel). 2022 Jan 7;11(1):89. doi: 10.3390/biology11010089 (PMC8772832; doi:10.3390/biology11010089)
Supplement: Supplementary file 1 [file biology-11-00089-s001.zip]

Archive with 1 entries (1 files):
- biology-1512467-supplementary.pdf
